# Supplementary material for: Short-Term Biceps Muscle Wasting Assessed by Serial Ultrasound as a Predictor of Survival Duration in Terminally Ill Cancer Patients: A Retrospective Cohort Study
Source: Medicina (Kaunas). 2026 Feb 1;62(2):292. doi: 10.3390/medicina62020292 (PMC12941632; doi:10.3390/medicina62020292)
Supplement: Supplementary file 1 [file medicina-62-00292-s001.zip]

Archive with 1 entries (1 files):
- medicina-4068227-supplementary.pdf
